# Supplementary material for: BcABF1 Plays a Role in the Feedback Regulation of Abscisic Acid Signaling via the Direct Activation of BcPYL4 Expression in Pakchoi
Source: Int J Mol Sci. 2024 Mar 30;25(7):3877. doi: 10.3390/ijms25073877 (PMC11011251; doi:10.3390/ijms25073877)
Supplement: Supplementary file 1 [file ijms-25-03877-s001.zip]

Archive with 1 entries (1 files):
- ijms-2882031-supplementary.pdf
